# Supplementary material for: A Composite Based on L-Polylactide with Cu or CuO Nanoparticles: Physical Properties and Biological Activity
Source: Polymers (Basel). 2026 Apr 17;18(8):976. doi: 10.3390/polym18080976 (PMC13119861; doi:10.3390/polym18080976)
Supplement: Supplementary file 1 [file polymers-18-00976-s001.zip]

Archive with 1 entries (1 files):
- polymers-4235954-supplementary.pdf
